# Supplementary material for: Genomic and epigenomic analysis of high-risk prostate cancer reveals changes in hydroxymethylation and TET1
Source: Oncotarget. 2016 Mar 21;7(17):24326–38. doi: 10.18632/oncotarget.8220 (PMC5029704; doi:10.18632/oncotarget.8220)
Supplement: Supplementary file 3 [file oncotarget-07-24326-s003.xlsx]

## Sheet: Supplementary table 1
Sample number	Date of RP	Age	Pathological Gleason score	Pathological T stage	Serum PSA (ng/ml)	Capsule incision	Positive surgical margins	Post-RP therapy	Death	Follow-up (months)	Biochemical recurrence	Clinical failure	Locoregional	Metastatic
1	2013-01-31	62	4+4	T3bN0	28	1	1	Adjuvant RT	0	24.526	0	0	0	0
2	2013-03-21	75	4+5	T3bN0	10.9	0	0		0	22.126	0	0	0	0
3	2014-01-06	54	4+3*	T3aN0	13	0	1	RT	0	19.7918	0	0	0	0
4	2011-12-05	65	4+4	T3aN0	7.9	0	0		1	39.8795	0	0	0	0
5	2013-08-12	67	4+3	T3aN0	10.4	0	0		0	1.70959	0	0	0	0
6	2013-08-29	73	3+4	T3aN0	7	0	0		0	23.9014	0	0	0	0
7	2012-11-05	65	3+4	T3aN0	8.95	0	0		0	33.6	0	0	0	0
8	2013-01-21	62	3+4	T2cN0	5.1	0	1	Adjuvant RT	0	21.9945	0	0	0	0
9	2013-04-18	65	4+5	T3bN1	15.2	0	1	Adjuvant HT and RT	0	27.2877	1	1	0	1
10	2014-02-24	69	3+4	T3aN0	9.8	0	0		0	17.1288	0	0	0	0
11	2014-02-20	64	5+4	T3aN0	82	1	1	Salvage RT	0	17.9507	1	0	0	0
12	2013-04-04	69	4+3	T3aN0	18	1	1		0	24.8548	0	0	0	0
13	2013-08-01	63	5+4	T4N1	9.26	1	1	Adjuvant HT and RT	0	25.9068	0	0	0	0
14	2013-10-31	68	3+4	T3bN0	5.38	1	0	Adjuvant HT and RT	0	21.5671	1	0	0	0
15	2013-08-30	73	4+3	T2cN0	4.8	1	1		0	23.6384	0	0	0	0
16	2014-01-20	69	3+4	T3aN0	7.87	1	1		0	15.8795	0	0	0	0
17	2014-05-22	65	3+4	T2cN0	5.8	0	0		0	15.1233	0	0	0	0
18	2013-06-27	73	3+4	T2cN0	9.5	0	0		0	18.8055	0	0	0	0
19	2012-11-12	64	3+4	T2cN0	4.58	0	0		0	32.0548	0	0	0	0
20	2012-10-29	56	3+4	T3aN0	30.22	0	0		0	30.1808	0	0	0	0
21	2012-10-17	62	3+4	T3aN0	6.1	0	0		0	33.7644	0	0	0	0
22	2014-02-28	58	3+5	T3bN1	9.4	1	0		0	18.3123	0	0	0	0
23	2013-05-31	56	4+3	T2cN0	10.6	1	0		0	24.8219	0	0	0	0
24	2012-06-18	63	4+3	T3aN1	10	0	0	Adjuvant RT	0	38.7616	1	1	0	1
25	2011-11-17	63	4+3	T3aN0	10.3	0	0		0	45.5342	0	0	0	0
26	2014-01-09	64	4+3	T3bN1	4.1	1	0		0	18.5753	0	0	0	0
27	2014-05-06	64	4+4	T3aN0	20.85	0	0	RT	0	16.3726	0	0	0	0
28	2014-01-06	62	4+3*	T3bN1	5.1	1	1	RT	0	19.7918	0	0	0	0
29	2012-06-05	51	4+3*	T3bN1	27	0	0	Adjuvant RT	0	38.9589	0	0	0	0
30	2013-09-09	63	3+4	T2cN0	2.49	0	0		0	23.474	0	0	0	0
31	2013-03-25	67	3+4	T3aN0	6.7	1	1	Adjuvant RT	0	25.0849	0	0	0	0
32	2013-09-16	67	5+4	T3bN1	8	0	0		0	1.47945	0	0	0	0
33	2013-10-03	61	4+3*	T3aN0	1.36	0	0		0	20.8438	0	0	0	0
34	2013-01-24	63	4+3	T2cN0	4.66	0	0		0	24.526	0	0	0	0
35	2014-05-09	59	4+4	T2cN0	14.3	0	0		0	13.7425	0	0	0	0
36	2013-11-25	67	4+3	T2cN1	4.59	0	0	Adjuvant RT	0	20.1205	0	0	0	0
37	2014-04-07	60	3+4	T2cN0	10	0	0		0	14.7288	0	0	0	0
38	2013-11-04	55	4+4	T3bN1	21.68	0	0	RT	0	19.6603	0	0	0	0
* tertiary component 5
RT radiotherapy, HR hormone therapy
