# Supplementary material for: Genomic and epigenomic analysis of high-risk prostate cancer reveals changes in hydroxymethylation and TET1
Source: Oncotarget. 2016 Mar 21;7(17):24326–38. doi: 10.18632/oncotarget.8220 (PMC5029704; doi:10.18632/oncotarget.8220)
Supplement: Supplementary file 6 [file oncotarget-07-24326-s006.xlsx]

## Sheet: Sheet1
Genes that are downregulated in low TET1 compared to high TET1		Genes that are upregulated in low TET1 compared to high TET1
ARGLU1		RPS15P9
NRIP1		SNORD116-15
SEC11C		RNU5B-1
ANKRD17		SNORD6
COX6CP1		SNORD97
TM9SF2		CGB2
KDELR1		NDUFA1
ADNP		MIR133A1
RPRD2		MIR564
NKTR		RNU4-1
EIF3A		RNU4-2
GNAQ		RNU4-6P
RPL12P1		PFN3
SENP6		MIRLET7G
ATP11B		SSXP1
PI15		SNORA71B
RPS7P11		SNORD84
RPL7P46		MALAT1
CHD6		RNU4-8P
LSM14A		TRDJ3
TMEM184C		SNORA61
RGPD6		RNU1-1
EEF1A1P13		RPL21P134
PMPCB		C2CD4C
PSMD10P1
ABCC4
TROVE2
BMS1
ARL17A
SEC24B
ACACA
NEO1
SCARNA12
DUSP1
TTC6
MLLT4
SECISBP2L
SERINC3
NEDD4L
MAPRE1
HBP1
KIF5B
DHX32
GRHL2
PTPN13
KIAA1324
RPL35AP21
RPL21P32
FOXP1
RPL10P15
PPP3CA
DUXAP8
NF1
UBE2V1P2
ARL4P
SMURF2
CTDSP2
ISCA1P3
HIGD1A
RPL7AP30
XPO1
TAS2R63P
ZBTB20
TOP2B
CLTC
EIF2A
CPSF6
WSB1
RMRP
TOMM20
CALM2P3
DHX36
USO1
RPLP0P6
C9orf152
SOS2
PAPD4
SLC38A11
BAZ2B
EEF1A1P6
BAGE2
CLK1
STAG3L3
SRRM2
NOP10
TC2N
DSP
AGAP4
AGAP6
PAK1IP1
EEF1A1P5
EEF1A1P9
ZFC3H1
HNRNPC
STEAP1
TRA2A
PIK3C2A
ANKIB1
ATP5F1
GPBP1
RBBP4
YWHAZP3
TRPM8
DICER1
UTRN
ZMYM2
MYSM1
RAB4A
SFPQ
TXNIP
SLC30A4
TBX3
MED13
ACSL3
TBCAP2
XRN1
TAF9B
PLXNB2
RPS4X
RPL23AP2
SLC44A4
ANKRD36B
LRRC37A
VPS13A
SFT2D2
CDH1
CSE1L
THOC2
BIRC6
CALM2
EIF3CL
EIF2S2
TOMM6
GOLGA5
MIA3
FLNB
SLC4A4
SLC2A12
GOLGB1
GPR89B
RALGAPA1P
NKX3-1
TUG1
OGT
RPL7P16
TTC3
BRAF
ELOVL5
TSC22D1
TCEA3
ATXN10
RPL24P2
CSNK1A1
UBQLN1
EIF4EBP2
YME1L1
YY1AP1
RBBP6
MPDZ
CHMP5
MKLN1
TTC17
ENSAP2
RARS2
TP53INP1
SMARCA1
RPL18AP3
EIF3L
RNF103
SON
GUCY1A3
RPL24P4
CCAR1
PPAP2A
KCTD3
CDC73
HSP90AB3P
MRPL3P1
SLK
LUC7L3
SMN2
DUXAP3
TRGC1
PAIP2
AKT3
FAM168B
SH3RF1
RPL37AP1
FOXJ3
CD302
RPS3AP5
RPS3AP47
TLK2P1
HNRNPA3
NOTCH2NL
APOOL
LAPTM4A
PAPOLA
NBPF12
NBPF10
NBPF9
NBPF15
ANKRD36
OR7E110P
MON2
RALGAPA1
RPN2
RPL7P8
NFIB
TMEFF2
VPS13B
HIST2H2BC
STEAP2
FUBP1
GLRX3
EHF
HNRNPR
CBWD2
ZFP62
HSPE1P2
RPL15
RPL15P3
APOD
SLC25A27
CENPN
HIST1H2AC
HIVEP1
AMD1
RABEP1
GTF2IP1
RPL21P75
TRPS1
RPLP1
PKN2
MDM4
FAM135A
PDLIM5
KIAA0907
UQCRC2
RPL9P18
RPL6P27
MCCC2
DMXL1
CTGLF10P
RSC1A1
2016-03-06
C11orf54
MKL2
PPP1CB
SSR3
AGFG1
RPL35P1
RPL31P57
ILF2
BNIP3
CPNE4
NPM1P21
ST13
CNOT1
RPL13P12
KIF27
CAPRIN1
VPS54
SPDYE3
SLMO2
RPL29P11
MAPK1IP1L
CTAGE9
SESN3
RPS11P5
PUM2
TM9SF3
SETD5
LUC7L2
HSD17B7P2
STEAP4
IGKV1-22
NHLRC2
RPL39P3
SUPT7L
ZC3H11B
GNPNAT1
GLUD1P7
CTNNB1
RALGAPA2
FNBP4
RAB3B
RPL7AP6
TRIP11
COX6A1P2
ATP6V1G1
RASA1
RPL34P1
DHCR24
HIST1H2BD
PRPF4B
RPL34P18
CRIPAK
RNF138
PRUNE2
ARF4
RPS7P2
MBOAT2
CNOT4
DDX6
CD46
LRBA
RBM39
RNF138P1
PAK2
H2AFV
C5orf42
SETX
NUFIP2
THUMPD3
PRKRIR
DEFB109P3
CACNA1D
TMPRSS2
KLF3
C5orf24
NCBP1
SNORA22
2016-03-07
LARS
RGPD2
ANXA5
FAM91A3P
GSK3B
PRKD1
HIPK2
COX8A
SCARB2
RPL12P8
ZCRB1
RPSAP47
RPL31P61
WWP1
RBM6
SLC38A2
SLC39A6
LRRC37A3
SERBP1
SCAMP1
FAM3C2
DENND4C
SMCHD1
RPL14P1
CCNL1
ZMAT1
SERINC5
SPG11
LRRC37A2
RAB27B
RPS13P2
KLK2
GCC2
SAT1
LONP2
ODC1
DCAF16
BMS1P2
PCF11
TXNDC16
RPS26P2
ANKRD10
UBE2J1
PRDX3
EIF4BP3
ELP2
GALNT7
RPS26P13
GUSBP3
ATP2C1
NR4A2
RPS26P3
ATXN2
ZFR
PLEKHA3P1
TBL1XR1
YTHDC1
ZCCHC6
TJP1
LIFR
BTF3L4
ZMYND11
MYO6
MLLT10
BMPR1B
PJA2
FERP1
AGAP5
AGAP10
DNM1L
EEF2
LAMP2
C6orf62
ARRDC3
CCNG1
EIF4BP6
KPNA4
TARDBP
AKAP9
ITCH
SNORD116-28
BRD2
RAC1P2
MSL2
HOXA11
GOLGA4
SLAIN2
POM121C
DUXAP10
FBXO11
NT5C2
MGEA5
TSPAN1
SLC25A36
PDE9A
HELZ
RPS20P10
RPS21
ATP8A1
GLO1
PHC3
TIA1
TNPO1
CREB1
MALT1
NFAT5
RPL21P28
SLC35F5
DCAF6
AK2
GPBP1L1
COX16
SETD2
GLUD1
SF3B1
METTL3
MGST2
GOLGA8B
GOLGA8A
CSDE1
SUZ12
EP300
DAD1
USP34
TMSB15A
